# Supplementary material for: Determining the elastography strain ratio cut off value for differentiating benign from malignant breast lesions: systematic review and meta-analysis
Source: Cancer Imaging. 2022 Feb 12;22:12. doi: 10.1186/s40644-022-00447-5 (PMC8841096; doi:10.1186/s40644-022-00447-5)
Supplement: Supplementary file 4 — Additional file 4. [file 40644_2022_447_MOESM4_ESM.xlsx]

## Sheet: General
Study No	General Information			Participants										Index Test & Imaging Parameters																				Index Test Results								Reference Standard Approach
	Author	Publication Year	Journal	Number of Patients	Number of Lesions	Age (Years)			Sex			Continent	Country	Study Design	Method of Participant Recruitment	Inclusion/Exclusion Criteria	Setting	Machine Manufacturer & Model	Imaging Frequency Range (MHz)	Experience of Operators (Years)	Breast Grey Ultrasound BI-RADS	Breast Strain Elastography Score	Index test (Strain Ratio) Measurement Method						Blinding			Duration of Study (Months)	Time between Index and Reference Standard Tests (months)	Lesions size and depth				Interobserver variability assessment				Follow up For BI-RADS III Lesions/Period	FNA	Core Biopsy	Excisional Biopsy	CuratIve Surgery	Mixed	Not Stated
						Range		Mean	Female only	Male and Female	Not stated												Lesion to Fat	Single Point	Multiple points with mean value calculation	Lesion to Glandular at same depth	Both Fat and Glandular	Not Given	Index Test	Reference Standard				Size range (cm)		Mean size of Lesions (cm)	Mean Depth of Lesion Location (cm)	Done	Value (k/ICC)	Quality
						Minimum	Maximum																											Minimum	Maximum
1	Ahmed et al	2020	Egyptian Journal of Radiology and Nuclear Medicine	100	132	20	72	42.4	YES	NO	NO	Africa	Egypt	Prospective Cross-sectional	Random	Solid included, non-solid excluded	Imaging before biopsy	GE Logic P9	12		Provided	Provided	YES	NO	YES	NO	NO	NO		Yes		Not Given	Not Stated	0.5	5.6	1.8	Not given	NO	NA	NA		No	YES	YES	YES	YES	YES AS STATED	NO
2	Alhabshi et al	2013	Ultrasound in Medicine and Biology	168	168	17	79	48	YES	NO	NO	Asia	Malaysia	Prospective Cross-sectional	Purposive / Consecutive	Solid masses with biopsy indication	Imaging before biopsy	Philips iU22	12	Not Given	Provided	Provided	YES	YES	NO	NO	NO	NO		Yes		31	Not Stated	Not Given	Not Given	Not cumulatively calculated	Not given	YES	0.87	Good		No	YES	YES	YES	YES	YES AS STATED	NO
3	Arslan et al	2018	Turkish Journal of Medical Sciences	113	113	24	82	Not given*	NO	NO	YES	Europe	Turkey	retrospective	Purposive / Consecutive	IGM and malignant lesions from histopathology only included. Post treatment patients were excluded.	Imaging before biopsy	Toshiba Aplio 500	12	Not Given	Provided	Provided	Not Stated	YES	NO	Not Stated	Not Stated	YES	Yes	No		34	Not Stated	0.7	7.5	Not cumulatively calculated	Not given	YES	NA	NA		No	NO	YES	YES	YES	YES AS STATED	NO
4	Balcik et al	2016	Journal of Breast Health	132	135	16	82	48	YES	NO	NO	Europe	Turkey	Prospective Cross-sectional	Purposive / Consecutive	Not stated	Imaging before biopsy	Toshiba Aplio XG	8	Not Given	Provided	Provided	YES	YES	NO	NO	NO	NO		Yes		22	0	0.6	5	1.2	Not given	NO	NA	NA		No	NO	YES	NO	NO	NO	NO
5	Bojanic et al	2017	Journal of Ultrasound in Medicine and Biology	117	130	27	82	Not collectively given	YES	NO	NO	Europe	Croatia	Prospective Cross-sectional	Purposive / Consecutive	Solid included, non-solid excluded	Imaging before biopsy	GE Logic Expert 7	5.0-13.0/3.0-8.0	0.5	Provided	Provided	YES	NO	YES	NO	NO	NO		Yes		17	Not Stated	Not Given	Not Given	Not cumulatively calculated	Not given	NO	NA	NA		No	YES	YES	YES	YES	YES AS STATED	NO
6	Carlsen et al	2017	PLoS ONE	99	99	18	88	53	YES	NO	NO	Europe	Denmark	Prospective Cross-sectional	Purposive / Consecutive	Both Solid and cystic lesions included. Exclusion criteria not stated	Imaging before biopsy	Hitachi Ascendus	5.0-18.0	Not Given	Provided	Not given	YES	YES	YES	YES	YES	NO		Yes		20	Not Stated	0.4	5	1.23	Not given	NO	NA	NA			YES	YES	YES	NO	YES AS STATED	NO
7	Chee et al	2019	Journal of Ultrasound in Medicine	39	53	25	76	47	YES	NO	NO	Asia	Singapore	Prospective Cross-sectional	Purposive / Consecutive	Solid included, non-solid excluded. Previous treatment was excluded	Imaging before biopsy	Philips iU 22	5.0-12.0	8	Not Provided	Not given	YES	YES	NO	NO	NO	NO		Yes		4	1	0.3	3	0.9	Not given	YES	0.971	Excellent		No	NO	YES	YES	NO	YES AS STATED	NO
8	Chee et al	2019	Journal of Ultrasound in Medicine	39	53	25	76	47	YES	NO	NO	Asia	Singapore	Prospective Cross-sectional	Purposive / Consecutive	Solid included, non-solid excluded. Previous treatment was excluded	Imaging before biopsy	Philips iU 22	5.0-12.0	8	Not Provided	Not given	NO	YES	NO	YES	NO	NO		Yes		4	1	0.3	3	0.9	Not given	YES	0.971	Excellent		No	NO	YES	YES	NO	YES AS STATED	NO
9	Cheng et al	2018	Experimental and Therapeutic Medicine	26	37	22	67	39.6	NO	NO	YES	Asia	China	Prospective Cross-sectional	Purposive / Consecutive	Solid included, non solid excluded	Imaging before biopsy	Philips IU Elite	Not Given	Not Given	Not Provided	Not given	Not Stated	NO	YES	NO	YES	NO		Yes		13	Not Stated	Not Given	Not Given	2	Not given	NO	NA	NA		Yes	NO	NO	NO	YES	YES AS STATED	NO
10	Cho et al	2010	Journal of Ultrasound in Medicine	94	99	21	68	45	YES	NO	NO	Asia	Korea	Prospective Cross-sectional	Purposive / Consecutive	Non-palbable solid and cystic masses	Imaging before biopsy	Hitachi EUB 8500	6.0-14.0	Not Given	Provided	Not given	YES	YES	NO	NO	NO	NO		Yes		6	0	0.4	2	Not cumulatively calculated	Not given	YES	NA	NA		No	NO	YES	YES	YES	YES AS STATED	NO
11	Dawood et al	2018	The Egyptian Journal of Radiology and Nuclear Medicine	40	40	Not Given	Not Given	48.6	YES	NO	NO	Africa	Egypt	Prospective Cross-sectional	Purposive / Consecutive	Solid palpable masses	Imaging before biopsy	Toshiba Aplio 500	7.5	Not Given	Provided	Provided	YES	YES	NO	NO	NO	NO		Yes		19	Not Stated	Not Given	Not Given	Not cumulatively calculated	Not given	NO	NA	NA		No	NO	YES	YES	NO	YES AS STATED	NO
12	Fausto et al	2015	Biomendicine and Pharmacotherapy	147	129	Not Given	Not Given	52	NO	NO	YES	Europe	Italy	Prospective Cross-sectional	Purposive / Consecutive	Solid and non- solid	Imaging before biopsy	GE Logic E9	6.0-15.0	8	Provided	Provided	NO	YES	NO	NO	YES	NO		Yes		18	Not Stated	Not Given	Not Given	1.3	Not given	NO	NA	NA		Yes	NO	YES	NO	NO	NO	NO
13	Fujioka et al	2019	Breast Cancer	143	148	25	85	54	NO	NO	YES	Asia	Japan	retrospective	Purposive / Consecutive	Masses that had undergone elastography with histological diagnosis prior to any form of treatment.	Imaging before biopsy	Toshiba Aplio 500	8	5	Provided	Provided	YES	YES	NO	NO	NO	NO	Yes	Yes		16	Not Stated	0.5	5.6	1.67	Not given	NO	NA	NA		Yes	YES	YES	YES	YES	YES AS STATED	NO
14	Gheonea et al	2011	Indian Journal of Radiology and Imaging	58	58	Not Given	Not Given	45.3	NO	NO	YES	Europe	Romania	Prospective Cross-sectional	Purposive / Consecutive	Solid and non- solid	Imaging before biopsy	Hitachi EUB 8500	6.5	Not Given	Provided	Provided	YES	YES	NO	NO	NO	NO		Yes		13	Not Stated	Not Given	Not Given	Not cumulatively calculated	Not given	NO	NA	NA		Yes	YES	NO	YES	NO	YES AS STATED	NO
15	Gong et al	2013	Journal of Ultrasound in Medicine	102	192	16	80	45.6	NO	NO	YES	Asia	China	Prospective Cross-sectional	Purposive / Consecutive	Palpable breast masses	Imaging before biopsy	Siemens Acuson Antares	5.0-13.0	Not Given	Provided	Provided	Not Stated	Not stated	Not stated	Not Stated	Not Stated	YES		Yes		9	Not Stated	Not Given	Not Given	Not cumulatively calculated	Not given	NO	NA	NA		No	YES	YES	YES	YES	YES AS STATED	NO
15	Graziano et al 1	2017	Rev Bras Ginecol Obstet	125	159	20	85	47	NO	NO	YES	South America	Brazil	Prospective Cross-sectional	Purposive / Consecutive	Indeterminate solid masses	Imaging before biopsy	Toshiba Aplio 500	Not Given	Not Given	Provided	Provided	NO	Not stated	Not stated	No	No	NO		Yes		24	Not Stated	0.3	6.8	1.56	Not given	NO	NA	NA		No	NO	YES	YES	YES	YES AS STATED	NO
17	Graziano et al 2	2017	Rev Bras Ginecol Obstet	125	159		20-86	47	NO	NO	YES	South America	Brazil	Prospective Cross-sectional	Purposive / Consecutive	Indeterminate solid masses	Imaging before biopsy	Toshiba Aplio 500	Not Given	Not Given	Provided	Provided	NO	Not stated	Not stated	YES	No	NO		Yes		24	Not Stated		0.3-6.9	1.56	Not given					No	NO	YES	YES	YES	YES AS STATED	NO
18	Guruf et al	2019	Turkish Journal of Medical Sciences	84	87	21	93	49.55	YES	NO	NO	Europe	Turkey	Prospective Cross-sectional	Purposive / Consecutive	Solid, semi-solid masses	Imaging before biopsy	Siemens Acuson 2000	Not Given	2	Provided	Not given	YES	NO	YES	NO	NO	NO		Yes		7	Not Stated	0.5	7.3	Not cumulatively calculated	Not given	NO	NA	NA		No	NO	YES	NO	NO	NO	NO
19	Hao et al	2020	Quantitative Imaging in Medicine and Surgery	311	311	16	77	45	YES	NO	NO	Asia	China	Prospective Cross-sectional	Purposive / Consecutive	Solid masses. Previous treated were excluded.	Imaging before biopsy	Hitach EUB 8500	6.0-13.0	Not Given	Provided	Provided	NO	YES	NO	YES	NO	NO	Yes	Yes		Not Given	Not Stated	Not Given	Not Given	Not cumulatively calculated	Not given	YES	NA	NA		No	NO	YES	YES	NO	YES AS STATED	NO
20	Jung Hahn et al	2012	Journal of Ultrasound in Medicine	104	110	17	76	47.7	NO	NO	YES	Asia	Korea	retrospective	Purposive / Consecutive	Solid masses. Previous treated were excluded.	Imaging before biopsy	Philips Iu22	5.0-12.0/ 5.0-17.0	Not Given	Provided	Provided	YES	NO	YES	NO	NO	NO	NO	Yes		7	0	0.4	2.9	1.46	Not given	NO	NA	NA		No	NO	YES	YES	NO	YES AS STATED	NO
21	Jung Park et al 1	2016	Japanese Journal of Radiology	300	358	17	82	47.4	YES	NO	NO	Asia	Korea	Prospective Cross-sectional	Purposive / Consecutive	Solid masses.	Imaging before biopsy	Hitachi EUB 8500	6.0-14.0	11	Provided	Provided	NO	YES	NO	NO	YES	NO		Yes		13	Not Stated	0.3	3.7	Not cumulatively calculated	Not given	NO	NA	NA		No	NO	YES	YES	NO	YES AS STATED	NO
22	Jung Park et al 2	2016	Japanese Journal of Radiology	300	358	17	82	47.4	YES	NO	NO	Asia	Korea	Prospective Cross-sectional	Purposive / Consecutive	Solid masses.	Imaging before biopsy	Hitachi EUB 8500	6.0-14.0	11	Provided	Provided	YES	YES	NO	NO	NO	NO		Yes		13	Not Stated		0.3-3.7	Not cumulatively calculated	Not given	NO	NA	NA		No	NO	YES	YES	NO	YES AS STATED	NO
23	Khamis et al	2017	The Egyptian Journal of Radiology and Nuclear Medicine	120	120	Not Given	Not Given	38.2	YES	NO	NO	Africa	Egypt	Prospective Cross-sectional	Purposive / Consecutive	Solid masses. Previous treated were excluded.	Imaging before biopsy	Hitachi Hi Vision Avius 1200	7.0-15.0	7	Not Provided	Provided	YES	YES	NO	NO	NO	NO		Yes		11	Not Stated	0.1	4.5	Not cumulatively calculated	Not given	NO	NA	NA		No	NO	YES	YES	NO	YES AS STATED	NO
24	Kim Park et al	2014	Journal of Breast Cancer	Not given	157	Not Given	Not Given	Not given*	NO	NO	YES	Asia	Korea	Prospective Cross-sectional	Purposive / Consecutive	Patients for breast screening, mass or pain. Previous treated patients - CXT or DXT were excluded.	Imaging before biopsy	Siemens Acuson 2000	Not Given	9	Provided	Provided	YES	YES	NO	NO	NO	NO		Yes		4	Not Stated	Not Given	Not Given	Not cumulatively calculated	Not given	YES	0.97	Excellent			NO	YES	YES	YES	YES AS STATED	NO
25	Kim Kim et al	2018	Scientific Reports	94	108	23	77	48.7	NO	NO	YES	Asia	Korea	Prospective Cross-sectional	Purposive / Consecutive	Solid masses with biopsy indication	Imaging before biopsy	Not Given	Not Given	3	Provided	Provided	YES	YES	NO	NO	NO	NO		Yes		3	0	0.4	2.4	1.17 cm	1.11	YES	0.281	Fair		No	NO	YES	NO	NO	NO	NO
26	Kumm et al	2010	Cancer Control	288	310	Not Given	Not Given	Not given*	NO	NO	NO	North America	USA	Prospective Cross-sectional	Purposive / Consecutive	Solid masses with biopsy indication	Imaging before biopsy	Hitachi Hi Vision 900	Not Given	0	Provided	Provided	YES	YES	NO	NO	NO	NO		Yes		9	0	0.3	4.2	1.19	Not given	NO	NA	NA		No	NO	YES	NO	NO	NO	NO
27	Lee et al	2011	Academic Radiology	278	315	23	81	47	NO	NO	YES	Asia	Korea	retrospective	Purposive / Consecutive	Solid masses with biopsy indication	Imaging before biopsy	Hitachi EUB 8500	7.5-13.0	7	Provided	Provided	YES	YES	NO	NO	NO	NO		Not Clear		8	0	Not Given	Not given	0.68	Not given	NO	NA	NA		No	NO	YES	NO	NO	NO	NO
28	Li Wang et al	2017	Journal of Ultrasound in Medicine and Biology	Not given	89	0.33	4.14	1.52	NO	NO	YES	Asia	China	retrospective	Purposive / Consecutive	Solid masses with biopsy indication	Imaging before biopsy	Hitachi Hi Vision 900	5.0-13.0	5	Provided	Provided	NO	YES	NO	NO	YES	NO		Yes		32	Not Stated	0.33	4.14	1.52	Not given	NO	NA	NA		No	NO	YES	YES	NO	YES AS STATED	NO
29	Li Yao et al	2015	Ultrasound Quarterly	135	170										Purposive / Consecutive
30	Liu XJ et al	2014	Asian Pacific Journal of Cancer Prevention	417	431	20	71	44	YES	NO	NO	Asia	China	retrospective	Purposive / Consecutive	Solid masses with biopsy indication	Imaging before biopsy	GE Logic E9	6.0-15.0	Not Given	Provided	Provided	YES	YES	NO	NO	NO	NO		Not Clear		30	0.5	0.7	7	2.2	Not given	YES	NA	NA		No	NO	YES	NO	NO	NO	NO
31	Mansour et al	2012	European Journal of Radiology	Not given	97	20	70	42	NO	NO	YES	Africa	Egypt	Prospective Cross-sectional	Purposive / Consecutive	Questionable solid masses that needed biopsy	Imaging before biopsy	Toshiba Aplio XG	9	10	Provided	Provided	NO	YES	NO	NO	YES	NO		Yes		34	0	Not Given	Not Given	Not cumulatively calculated	Not given	NO	NA	NA		No	NO	YES	YES	NO	YES AS STATED	NO
32	Menezes et al	2016	Journal of Clinical and Diagnostic Research	136	100	Not Given	Not Given	Not given*	NO	NO	YES	Asia	India	Prospective Cross-sectional	Purposive / Consecutive	Solid masses with biopsy indication	Imaging before biopsy	Siemens Acuson 2000	9.0-14.0	1.8	Provided	Provided	YES	YES	NO	NO	NO	NO		Yes		25	Not Stated	Not Given	Not Given	Not cumulatively calculated	Not given	NO	NA	NA		No	YES	YES	YES	YES	YES AS STATED	NO
33	Mohamed et al	2010	Journal of the Egyptian National Cancer Institute	100	100	25	70	50	YES	NO	NO	Africa	Egypt	Not Clear	Purposive / Consecutive	Solid masses with biopsy indication	Imaging before biopsy	Hitachi EUB 7500	7.5-13.0	Not Given	Not Provided	Provided	YES	YES	NO	NO	NO	NO		Not Clear		11	Not Stated	Not Given	Not Given	Not cumulatively calculated	Not given	NO	NA	NA			NO	NO	NO	NO	NO	YES
34	Mu et al	2016	PLoS ONE	1080	1080	18	88	Not given*	YES	NO	NO	Asia	China	retrospective	Purposive / Consecutive	Solid masses with biopsy indication	Imaging before biopsy	Hitachi EUB 900/ Hitachi Preirus	7.5-13.0	0.5	Not Provided	Provided	NO	YES	NO	NO	YES	NO	Yes	Yes		34	0	0.33	8.8	Not cumulatively calculated	Not given	YES	NA	NA		No	NO	YES	YES	YES	YES AS STATED	NO
35	Mutala et al	2016	Cancer Imaging	112	112	15	78	Not given*	NO	YES	NO	Africa	Kenya	Prospective Cross-sectional	Purposive / Consecutive	Solid masses with biopsy indication	Imaging before biopsy	GE Logic E9	7.0-10.0	3	Provided	Provided	YES	YES	NO	NO	NO	NO	Yes	Yes		8	Not Stated	1	7	Not cumulatively calculated	Not given	NO	NA	NA		No	NO	YES	NO	NO	NO	NO
36	Nakashima et al	2018	Journal of Medical Ultrasonics	201	232	Not Given	Not Given	52.4	YES	NO	NO	Asia	Japan	Prospective Cross-sectional	Purposive / Consecutive	Solid masses with biopsy indication	Imaging before biopsy	Hitach Ascendus	5.0-18.0	Not Given	Not Provided	Not Provided	YES	NOT STATED	NOT STATED	NO	NO	NO		YES		Not Given	Not Stated	Not Given	Not Given	Not cumulatively calculated	Not given	NO	NA	NA		No	NO	YES	NO	NO	NO	NO
37	Ozel et al	2018	Polish Journal of Radiology	280	297	19	79	45.6	NO	YES	NO	Europe	Turkey	Prospective Cross-sectional	Purposive / Consecutive	Solid masses with biopsy indication	Imaging before biopsy	Not Given	Not Given	Not Given	Provided	Not Provided	NO	YES	NO	NO	YES	NO		YES		24	0	Not Given	Not Given	Not cumulatively calculated	Not given	NO	NA	NA		No	NO	YES	NO	NO	NO	NO
38	Ozsoy et al	2016	Diagnostic and Interventional Radiology	168	168	18	88	48	YES	NO	NO	Europe	Turkey	Prospective Cross-sectional	Purposive / Consecutive	Masses from patients recalled during screening	Imaging before biopsy	Hitachi Preirus /Avius 500	7.0-14.0	0.25	Not Provided	Provided	YES	YES	NO	NO	NO	NO		YES		10	0	0.3	8	Not cumulatively calculated	1.3	NO	NA	NA		No	NO	YES	NO	NO	NO	NO
39	Parajuly et al	2012	Asian Pacific Journal of Cancer Prevention	325	342	16	81	44.17	NO	NO	YES	Asia	China	Prospective Cross-sectional	Purposive / Consecutive	Solid masses with biopsy indication	Imaging before biopsy	Hitachi HA 700	7.5-13.0	Not Given	Provided	Provided	NO	YES	NO	NO	NO	YES		YES		31	NOT CLEAR	0.4	10	Not cumulatively calculated	Not given	NO	NA	NA		No	YES	YES	YES	NO	YES AS STATED	NO
40	*Park et al 1	2020	Korean Journal of Radiology	140	140	30	82	48.1	YES	NO	NO	Asia	Korea	retrospective	Purposive / Consecutive	Solid masses with biopsy indication	Imaging before biopsy	Samsung Prestige RS 80	4.0-13.0	Not Given	Provided	Not Provided	YES	NO	YES	NO	NO	NO		YES		2	0	0.4	3	1.33	Not given	NO	NA	NA		No	NO	YES	NO	NO	NO	NO
41	*Park et al 2	2020	Korean Journal of Radiology	140	140	30	82	48.1	YES	NO	NO	Asia	Korea	retrospective	Purposive / Consecutive	Solid masses with biopsy indication	Imaging before biopsy	Samsung Prestige RS 80	4.0-13.0	Not Given	Provided	Not Provided	YES	NO	YES	NO	NO	NO		YES		2	0	0.4	3	1.33	Not given	NO	NA	NA		No	NO	YES	NO	NO	NO	NO
42	*Park et al 3	2020	Korean Journal of Radiology	140	140	30	82	48.1	YES	NO	NO	Asia	Korea	retrospective	Purposive / Consecutive	Solid masses with biopsy indication	Imaging before biopsy	Samsung Prestige RS 80	4.0-13.0	Not Given	Provided	Not Provided	YES	NO	YES	NO	NO	NO		YES		2	0	0.4	3	1.33	Not given	NO	NA	NA		No	NO	YES	NO	NO	NO	NO
43	Rehman et al	2017	Journal of the College of Physicians and Surgeons Pakistan	137	137	20	60	38.3	YES	NO	NO	Asia	Pakistan	Prospective Cross-sectional	Purposive / Consecutive	Solid masses with biopsy indication	Imaging before biopsy	Toshiba Xario 200	7.5-13.0	Not Given	Not Provided	Not Provided	NO	Not provided	Not Provided	NO	NO	YES		YES		7	0	2	6	3.97	Not given	NO	NA	NA		No	NO	YES	NO	NO	NO	NO
44	Ricci et al	2017	Acta Radiologica	216	242	20	86	Not given*	YES	NO	NO	Europe	Italy	Prospective Cross-sectional	Purposive / Consecutive	Patients with breast masses for histology	Imaging before biopsy	Toshiba Apliio 500/Aplio XG	5.5-18	Not Given	Provided	Provided	YES	YES	NO	NO	NO	NO		Yes		8	NOT CLEAR	0.3	4	Not cumulatively calculated	Not given	NO	NA	NA		No	NO	YES	YES	YES	YES AS STATED	NO
45	Seo et al	2018	Journal of Ultrasound in Medicine	37	45	20	79	47.4	YES	no	no	Asia	Korea	Prospective Cross-sectional	Purposive / Consecutive	Solid masses with biopsy indication	Imaging before biopsy	Toshiba Aplio 500	14	5	Provided	Not Provided	YES	YES	NO	NO	NO	NO		YES		2	0	0.4	5	1.6	Not given	NO	NA	NA		No	NO	YES	YES	NO	YES AS STATED	NO
47	Singla et al	2019	Current Problems in Diagnostic Radiology	192	199	Not Given	Not Given	Not given*	YES	NO	NO	Asia	India	Prospective Cross-sectional	Purposive / Consecutive	Masses with biopsy indication	Imaging before biopsy	Philips iU22	5-`12	Not Given	Provided	Provided	NO	YES	NO	NO	YES	NO		Yes		17	NOT CLEAR	Not Given	Not Given	Not cumulatively calculated	Not given	NO	NA	NA		No	NO	YES	YES	YES	YES AS STATED	NO
48	Stachs et al	2013	Ultraschall in Medizine	215	224	12	90	56	NO	NO	YES	Europe	Germany	Prospective Cross-sectional	Purposive / Consecutive	Patients with breast masses for histology	Imaging before biopsy	Philips Iu22	12.5	Not Given	Provided	Provided	NO	NO	YES	NO	NO	YES		YES		10	NOT CLEAR	0.4	1.1	Not cumulatively calculated	Not given	NO	NA	NA		No	NO	NO	NO	NO	NO	YES
49	Stoian et al	2016	Medical Ultrasonography	174	174	18	79	46.5	NO	NO	YES	Europe	Romania	Prospective Cross-sectional	Purposive / Consecutive	Solid masses with biopsy indication	Imaging before biopsy	Hitachi Preirus	Not Given	5	Provided	Provided	NO	NO	NO	NO	NO	YES	Yes	Yes		19	NOT CLEAR	Not Given	Not given	Not cumulatively calculated	Not given	NO	NA	NA		No	NO	NO	NO	YES	NO	NO
50	Thomas et al	2010	Academic Radiology	227	227	19	87	54	YES	NO	NO	Europe	Germany	Prospective Cross-sectional	Purposive / Consecutive	Solid masses with biopsy indication	Imaging before biopsy	Hitachi HV 900	9	Not Given	Provided	Provided	YES	YES	NO	NO	NO	NO		Yes		8	0	Not Given	n	1.6	0.9	YES	0.474	Good		No	NO	YES	NO	NO	NO	NO
51	Turker et al	2017	Journal of Academic Research in Medicine	75	75	19	80	48	NO	YES	NO	Europe	Turkey	Prospective Cross-sectional	Purposive / Consecutive	Masses with biopsy indication	Imaging before biopsy	Toshiba Aplio 500	14	Not Given	Provided	Provided	YES	YES	NO	NO	NO	NO		Yes		12	0	Not Given	Not given	1.8	Not given	NO	NA	NA		No	NO	YES	NO	NO	NO	NO
52	Ueno et al 1	2015	Journal of Medical Ultrasonics	90	98	Not Given	Not Given	Not given*	NO	NO	YES	Asia	Japan	Prospective Cross-sectional	Purposive / Consecutive	Masses with biopsy indication	Imaging before biopsy	Hitachi Preirus	Not Given	10	Not Provided	Not Provided	YES	YES	NO	NO	NO	NO		Yes		11	0	Not Given	Not given	Not cumulatively calculated	Not given	NO	NA	NA		No	NO	YES	NO	NO	NO	NO
53	Ueno et al 2	2007	Radiological Society of North America 2007 Scientific Assembly and Annual Meeting	408	406	Not Given	Not Given	Not collectively given	NO	NO	YES	Asia	Not Clear	Not Clear	Purposive / Consecutive	Not stated	Imaging before biopsy	Not Given	Not Given	Not Given	Provided	Not Provided	NO	NO	NO	NO	NO	YES		Not Clear		Not Given	NOT CLEAR	Not Given	Not given	Not cumulatively calculated	Not given	NO	NA	NA		No	NO	NO	NO	NO	NO	YES
54	Wang et al	2018	International Journal of Clinical and Experimental Medcine	283	302	17	70	45	YES	NO	NO	Asia	China	Prospective Cross-sectional	Purposive / Consecutive	Masses with biopsy indication	Imaging before biopsy	Hitachi EUB 8500	6.0-13.0	10	Not Provided	Provided	NO	YES	NO	NO	YES	NO		Yes		71	NOT CLEAR	0.51	8.33	2.363	Not given	YES	NA	NA		No	NO	YES	YES	YES	YES AS STATED	NO
55	Xue et al	2019	Medicine	Not given	500	15	81	45.16	YES	NO	NO	Asia	China	Prospective Cross-sectional	Purposive / Consecutive	Masses with biopsy indication	Imaging before biopsy	MyLab Twice eHD	4.0-13	8	Provided	Not Provided	NO	YES	NO	NO	NO	NO	Yes	Yes		22	0.5	Not Given	Not given	Not cumulatively calculated	1.89	NO	NA	NA			NO	YES	YES	YES	YES AS STATED	NO
56	Yagci et al	2017	Diagnostic and Interventional Radiology	68	68	26	77	Not collectively given	YES	NO	NO	Europe	Turkey	Prospective Cross-sectional	Purposive / Consecutive	Solid masses with biopsy indication	Imaging before biopsy	Hitachi Preirus	8.0-14.0	3	Not Provided	Not Provided	YES	YES	NO	NO	NO	NO		Yes		20	NOT CLEAR	0.5	60	Not cumulatively calculated	Not given	NO	NA	NA		No	NO	YES	NO	NO	NO	NO
57	Yerli et al	2011	Journal of Ultrasound in Medicine	71	78	32	87	52.2	NO	NO	YES	Europe	Turkey	Prospective Cross-sectional	Purposive / Consecutive	Masses with biopsy indication	Imaging before biopsy	Hitachi EUB 7000	5.0-10.0	10	Provided	Provided	NO	YES	NO	NO	YES	NO		Yes		8	NOT CLEAR	0.4	4.9	1.512	Not given	NO	NA	NA		No	NO	NO	YES	YES	YES AS STATED	NO
58	Yildiz et al	2020	Journal of Ultrasound in Medicine	50	50	14	81	42	YES	NO	NO	Europe	Turkey	Prospective Cross-sectional	Purposive / Consecutive	Masses with biopsy indication	Imaging before biopsy	Siemens Acuson 2000	14	Not Given	Provided	Provided	YES	YES	NO	NO	NO	NO		Yes		5	0	0.5	13	2.5	Not given	NO	NA	NA		No	NO	YES	NO	NO	NO	NO
59	Yilmaz et al	2017	Polish Journal of Radiology	75	79	16	78	Not collectively given	NO	NO	YES	Europe	Poland	Prospective Cross-sectional	Purposive / Consecutive	Solid masses with biopsy indication	Imaging before biopsy	GE Logic E9	12.0-15.0	Not Given	Provided	Not Provided	YES	YES	NO	NO	NO	NO		Yes		28	0	Not Given	Not given	Not cumulatively calculated	Not given	NO	NA	NA		Yes	NO	YES	NO	NO	YES AS STATED	NO
60	Yoon et al 1	2010	American Journal of Roentgenology	53	65	18	72	42.6	YES	NO	NO	Asia	Korea	Prospective Cross-sectional	Purposive / Consecutive	Solid masses with biopsy indication	Imaging before biopsy	Hitachi EUB 7500	6.0-14.0	1.0-7.0	Provided	Provided	YES	YES	NO	NO	NO	NO		Yes		2	0	0.4	4.1	1.49	Not given	YES	0.79	Good			NO	YES	NO	NO	NO	NO
61	Yoon et al 2	2016	Ultrasound in Medicine and Biology	165	201	18	81	47.2	YES	NO	NO	Asia	Korea	Prospective Cross-sectional	Purposive / Consecutive	Solid masses with biopsy indication	Imaging before biopsy	Samsung Prestige RS 80	3.0-12.0	7	Provided	Provided	YES	YES	NO	NO	NO	NO		Yes		3	NOT CLEAR	Not Given	Not Given	Not cumulatively calculated	Not given	NO	NA	NA		No	NO	YES	YES	YES	YES AS STATED	NO
62	Yoon et al 3	2017	Ultrasound in Medicine and Biology	226	243	19	83	48.2	YES	NO	NO	Asia	Korea	Prospective Cross-sectional	Purposive / Consecutive	Solid masses with biopsy indication		Samsung Prestige RS 80	3.0-12.0	7	Provided	Provided	YES	YES	NO	NO	NO	NO		Yes		5	NOT CLEAR	Not Given	Not Given	Not cumulatively calculated	12.7	NO	NA	NA		No	NO	YES	YES	YES	YES AS STATED	NO
63	Yoon et al 4	2017	Ultrasound in Medicine and Biology	226	243	19	83	48.2	YES	NO	NO	Asia	Korea	Prospective Cross-sectional	Purposive / Consecutive	Solid masses with biopsy indication		Samsung Prestige RS 80	3.0-12.0	7	Provided	Provided	YES	YES	NO	NO	NO	NO		Yes		5	NOT CLEAR	Not Given	Not Given	Not cumulatively calculated	12.7	NO	NA	NA		No	NO	YES	YES	YES	YES AS STATED	NO
64	You et al	2019	Medicine Science Monitor	373	373	Not Given	Not Given	50.2	YES	NO	NO	Asia	China	retrospective	Purposive / Consecutive	Solid masses with biopsy indication	Imaging before biopsy	Hitachi Preirus	4.0-9.0	10	Not Provided	Provided	YES	NO	YES	NO	NO	NO		Not Clear		38	NOT CLEAR	Not Given	NOT GIVEN	Not cumulatively calculated	Not given	YES	NA	NA		No	NO	YES	YES	YES	YES AS STATED	NO
65	Youk et al	2014	Ultrasound in Medicine and Biology	78	79	19	82	45.5	YES	NO	NO	Asia	Korea	retrospective	Purposive / Consecutive	Solid masses with biopsy indication	Imaging before biopsy	Hitachi High Vision Ascendus	5.0-13.0	5	Provided	Not Provided	NO	NO	NO	NO	NO	YES		Not Clear		2	NOT CLEAR	0.3	3.6	1.34	Not given	YES	0.56	Moderate		No	NO	YES	YES	YES	YES AS STATED	NO
66	Zahran et al 1	2019	Acta Scientific Medical Sciences	20	36	24	67	46	NO	NO	YES	Africa	Egypt	Prospective Cross-sectional	Purposive / Consecutive	Solid masses with biopsy indication	Imaging before biopsy	Not Given	7.5	Not Given	Provided	Provided	NO	NO	NO	NO	NO	YES		Yes		Not Given	NOT CLEAR	Not Given	NOT GIVEN	Not cumulatively calculated	Not given	NO	NA	NA			YES	YES	YES	NO	YES AS STATED	NO
67	Zahran et al 2	2018	The Egyptian Journal of Radiology and Nuclear Medicine	80	80	24	67	46	NO	NO	YES	Africa	Egypt	Prospective Cross-sectional	Purposive / Consecutive	Solid masses with biopsy indication	Imaging before biopsy	Hitachi EZU-MT29-S1	7.5	Not Given	Provided	Provided	NO	NO	NO	NO	NO	YES		Yes		Not Given	NOT CLEAR	Not Given	NOT GIVEN	Not cumulatively calculated	Not given	NO	NA	NA			YES	YES	YES	NO	YES AS STATED	NO
68	Zhang et al 1	2020	Ultrasound in Medicine and Biology	91	91	18	74	43.9	YES	NO	NO	Asia	China	Prospective Cross-sectional	Purposive / Consecutive	Masses scheduled for biopsy	Imaging before biopsy	Mindray Resona 7	Not Given	3	Not Provided	Provided	NO	YES	NO	NO	YES	NO		Yes		12	NOT CLEAR	Not Given	NOT GIVEN	Not cumulatively calculated	Not given	YES	0.857	Excellent		No	NO	NO	NO	NO	NO	YES
69	Zhang et al 2	2020	Ultrasound in Medicine and Biology	91	91	18	74	43.9	YES	NO	NO	Asia	China	Prospective Cross-sectional	Purposive / Consecutive	Masses scheduled for biopsy	Imaging before biopsy	Mindray Resona 8	Not Given	3	Not Provided	Provided	NO	YES	NO	NO	YES	NO		Yes		12	NOT CLEAR	Not Given	NOT GIVEN	Not cumulatively calculated	Not given	YES	0.857	Excellent		No	NO	NO	NO	NO	NO	YES
69	Zhao et al	2018	Ultraschall in Medizine	976	1071	14	88	Not collectively given	NO	NO	YES	Asia	China	retrospective	Purposive / Consecutive	Solid masses with biopsy indication	Imaging before biopsy	Hitach EUB 900	6.0-14.0	5	Provided	Not Provided	NO	YES	NO	NO	YES	NO		Yes		66	NOT CLEAR	0.32	5.5	Not cumulatively calculated	Not given	NO	NA	NA		No	NO	YES	YES	NO	YES AS STATED	NO
70	Zhi et al	2010	Academic Radiology	437	559	12	77	39	NO	NO	YES	Asia	China	Prospective Cross-sectional	Purposive / Consecutive	Solid masses with biopsy indication	Imaging before biopsy	Hitachi EUB 8500/HV-900	7.5-13.0	NOT GIVEN	Not Provided	Provided	NO	YES	NO	NO	YES	NO		Yes		17	NOT CLEAR	0.32	5.5	Not cumulatively calculated	Not given	NO	NA	NA		No	NO	YES	YES	YES	YES AS STATED	NO
71	Zhou et al 1	2014	European Journal of Radiology	193	193	18	82	46.03	YES	NO	NO	Asia	China	Prospective Cross-sectional	Purposive / Consecutive	Solid masses with biopsy indication	Imaging before biopsy	MyLab 60	4.0-13.0	10	Provided	Provided	YES	YES	NO	NO	NO	NO	Yes	Yes		8	0	0.61	4.41	Not cumulatively calculated	Not given	NO	NA	NA		No	NO	YES	YES	NO	YES AS STATED	NO
72	Zhou et al 2	2014	European Journal of Radiology	193	193	18	82	46.03	YES	NO	NO	Asia	China	Prospective Cross-sectional	Purposive / Consecutive	Solid masses with biopsy indication	Imaging before biopsy	MyLab 60	4.0-13.0	10	Provided	Provided	NO	YES	NO	YES	NO	NO	Yes	Yes		8	0	0.61	4.41	Not cumulatively calculated	Not given	NO	NA	NA		No	NO	YES	YES	NO	YES AS STATED	NO
73	Zhou et al 3	2013	European Journal of Radiology	118	127	20	90	48.23	YES	NO	NO	Asia	China	Prospective Cross-sectional	Purposive / Consecutive	Solid masses with biopsy indication	Imaging before biopsy	Mindray DC 8	Not Given	20	Provided	Provided	NO	YES	NO	YES	NO	NO	Yes	Yes		2	NOT CLEAR	0.65	5.92	Not cumulatively calculated	Not given	NO	NA	NA		No	NO	YES	YES	NO	YES AS STATED	NO
[truncated: 48 more columns]

## Sheet: Age 1
Study	Minimum age	Maximum age	Mean age	Number of Patients		With all Parameters	Low	High	Mean	Number of Patients	n*x			No Age Variable Given			Only Range Given w/o Mean							Mean w/o range
Ahmed et al	20	72	42.4	100		Ahmed et al	20	72	42.4	100	4240			Kumm et al			Arslan et al	24	82					Gheonea et al	45.3
Alhabshi et al	17	79	48	168		Alhabshi et al	17	79	48	168	8064			Menezes et al			Bojanic et al	27	82					Dawood et al	48.6
Arslan et al	24	82	Not given*	113		Balcik et al	16	82	48	132	6336			Singla et al			Mu et al	18	88					Fausto et al	52
Balcik et al	16	82	48	132		Chee et al	25	76	47	39	1833			Ueno et al 1			Mutala et al	15	78					Gheonea et al	45.3
Bojanic et al	27	82	Not collectively given	117		Chee et al	25	76	47	39	1833			Ueno et al 2			Ricci et al	20	86					Khamis et al	38.2
Chee et al	25	76	47	39		Cheng et al	22	67	39.6	26	1029.6						Yagci et al	26	77					Nakashima et al	52.4
Chee et al	25	76	47	39		Cho et al	21	68	45	94	4230						Yilmaz et al	16	78					You et al	50.2
Cheng et al	22	67	39.6	26		Fujioka et al	25	85	54	143	7722
Cho et al	21	68	45	94		Gong et al	16	80	45.6	102	4651.2
Dawood et al	Not Given	Not Given	48.6	40		Graziano et al 1	20	85	47	125	5875
Fausto et al	Not Given	Not Given	52	147		Graziano et al 2	20	85	47	125	5875
Fujioka et al	25	85	54	143		Guruf et al	21	93	49.55	84	4162.2
Gheonea et al	Not Given	Not Given	45.3	58		Hao et al	16	77	45	311	13995						Arslan et al
Gong et al	16	80	45.6	102		Jung Hahn et al	17	76	47.7	104	4960.8						Bojanic et al
Graziano et al 1	20	85	47	125		Jung Park et al 1	17	82	47.4	300	14220						Dawood et al
Graziano et al 2	20	85	47	125		Jung Park et al 2	17	82	47.4	300	14220						Fausto et al
Guruf et al	21	93	49.55	84		Kim Kim et al	23	77	48.7	94	4577.8						Gheonea et al
Hao et al	16	77	45	311		Lee et al	23	81	47	278	13066						Khamis et al
Jung Hahn et al	17	76	47.7	104		Liu XJ et al	20	71	44	417	18348						Mu et al
Jung Park et al 1	17	82	47.4	300		Ozel et al	19	79	45.6	280	12768						Mutala et al
Jung Park et al 2	17	82	47.4	300		Ozsoy et al	18	88	48	168	8064						Nakashima et al
Khamis et al	Not Given	Not Given	38.2	120		Parajuly et al	16	81	44.17	325	14355.2						Ricci et al
Kim Kim et al	23	77	48.7	94		*Park et al 1	30	82	48.1	140	6734						Yagci et al
Lee et al	23	81	47	278		*Park et al 2	30	82	48.1	140	6734						Yilmaz et al
Li Wang et al	0.33	4.14	1.52	Not given		*Park et al 3	30	82	48.1	140	6734						You et al
Liu XJ et al	20	71	44	417		Rehman et al	20	60	38.3	137	5247.1
Mansour et al	20	70	42	Not given		Seo et al	20	79	47.4	37	1753.8
Mu et al	18	88	Not given*	1080		Stachs et al	12	90	56	215	12040
Mutala et al	15	78	Not given*	112		Stoian et al	18	79	46.5	174	8091
Nakashima et al	Not Given	Not Given	52.4	201		Thomas et al	19	87	54	227	12258
Ozel et al	19	79	45.6	280		Turker et al	19	80	48	75	3600
Ozsoy et al	18	88	48	168		Wang et al	17	70	45	283	12735
Parajuly et al	16	81	44.17	325		Yerli et al	32	87		71	0
*Park et al 1	30	82	48.1	140		Yildiz et al	14	81	42	50	2100
*Park et al 2	30	82	48.1	140		Yoon et al 2	18	81	47.2	165	7788
*Park et al 3	30	82	48.1	140		Yoon et al 3	19	83	48.2	226	10893.2
Rehman et al	20	60	38.3	137		Yoon et al 4	19	83	48.2	226	10893.2
Ricci et al	20	86	Not given*	216		Youk et al	19	82	45.5	78	3549
Seo et al	20	79	47.4	37		Zhang et al 1	91	18	74	91	6734
Stachs et al	12	90	56	215		Zhang et al 2	91	18	74	91	6734
Stoian et al	18	79	46.5	174		Zhao et al	1071	14	88	976	85888
Thomas et al	19	87	54	227		Zhi et al	559	12	77	437	33649
Turker et al	19	80	48	75		Zhou et al 1	193	18	82	193	15826
Wang et al	17	70	45	283		Zhou et al 2	193	18	82	193	15826
Yagci et al	26	77	Not collectively given	68		Zhou et al 3	127	20	90	118	10620
Yerli et al		32	87	71
Yildiz et al	14	81	42	50
Yilmaz et al	16	78	Not collectively given	75
Yoon et al 2	18	81	47.2	165
Yoon et al 3	19	83	48.2	226
Yoon et al 4	19	83	48.2	226
You et al	Not Given	Not Given	50.2	373
Youk et al	19	82	45.5	78
Zhang et al 1	91	18	74	91
Zhang et al 2	91	18	74	91
Zhao et al	1071	14	88	976
Zhi et al	559	12	77	437
Zhou et al 1	193	18	82	193
Zhou et al 2	193	18	82	193
Zhou et al 3	127	20	90	118

## Sheet: Age 2
Study	Mean
Ahmed et al	42.4
Alhabshi et al	48
Balcik et al	48
Chee et al	47
Chee et al	47
Cheng et al	39.6
Cho et al	45
Fujioka et al	54
Gong et al	45.6
Graziano et al 1	47
Graziano et al 2	47
Guruf et al	49.55
Hao et al	45
Jung Hahn et al	47.7
Jung Park et al 1	47.4
Jung Park et al 2	47.4
Kim Kim et al	48.7
Lee et al	47
Liu XJ et al	44
Ozel et al	45.6
Ozsoy et al	48
Parajuly et al	44.17
*Park et al 1	48.1
*Park et al 2	48.1
*Park et al 3	48.1
Rehman et al	38.3
Seo et al	47.4
Stachs et al	56
Stoian et al	46.5
Thomas et al	54
Turker et al	48
Wang et al	45
Yerli et al	52.2
Yildiz et al	42
Yoon et al 2	47.2
Yoon et al 3	48.2
Yoon et al 4	48.2
Youk et al	45.5
Zhang et al 1	43.9
Zhang et al 2	43.9
Zhi et al	39
Zhou et al 1	46.03
Zhou et al 2	46.03
Zhou et al 3	48.23

## Sheet: Summaries
Study	Continent	Design	Number of Lesions	Setting	Index test (Strain Ratio) Measurement Method	Reference Standard	Target Condition Definition	Column1
Ahmed 2020	Africa	Prospective Cross-sectional	132	Imaging before biopsy	FLR	Mixed	Malignant Vs Benign
Alhabshi 2013	Asia	Prospective Cross-sectional	168	Imaging before biopsy	FLR	Mixed	Malignant Vs Benign
Arslan 2018	Europe	retrospective	113	Imaging before biopsy	Not Clear	Mixed	Malignant Vs Benign
Balcik 2016	Europe	Prospective Cross-sectional	135	Imaging before biopsy	FLR	Core Biopsy	Malignant Vs Benign
Bojanic 2017	Europe	Prospective Cross-sectional	130	Imaging before biopsy	FLR	Mixed	Malignant Vs Benign
Chee 1 2019	Asia	Prospective Cross-sectional	53	Imaging before biopsy	FLR	Mixed	Malignant Vs Benign
Chee 2 2019	Asia	Prospective Cross-sectional	53	Imaging before biopsy	GLR	Mixed	Malignant Vs Benign
Cheng 2018	Asia	Prospective Cross-sectional	37	Imaging before biopsy	Mixed FLR and GLR	Mixed	Malignant Vs Benign
Cho 2010	Asia	Prospective Cross-sectional	99	Imaging before biopsy	FLR	Mixed	Malignant Vs Benign
Dawood 2018	Africa	Prospective Cross-sectional	40	Imaging before biopsy	FLR	Mixed	Malignant Vs Benign
Fausto 2015	Europe	Prospective Cross-sectional	129	Imaging before biopsy	Mixed FLR and GLR	Core Biopsy	Malignant Vs Benign
Fujioka 2019	Asia	retrospective	148	Imaging before biopsy	FLR	Mixed	Malignant Vs Benign
Gheonea 2011	Europe	Prospective Cross-sectional	58	Imaging before biopsy	FLR	Mixed	Malignant Vs Benign
Gong 2013	Asia	Prospective Cross-sectional	192	Imaging before biopsy	Not Clear	Mixed	Malignant Vs Benign
Graziano 1 2017	South America	Prospective Cross-sectional	159	Imaging before biopsy	Not Clear	Mixed	Malignant Vs Benign
Graziano 2 2017	South America	Prospective Cross-sectional	159	Imaging before biopsy	Not Clear	Mixed	Malignant Vs Benign
Guruf 2019	Europe	Prospective Cross-sectional	87	Imaging before biopsy	FLR	Core Biopsy	Malignant Vs Benign
Hao 2020	Asia	Prospective Cross-sectional	311	Imaging before biopsy	GLR	Mixed	Malignant Vs Benign
Jung Hahn 2012	Asia	retrospective	110	Imaging before biopsy	FLR	Mixed	Malignant Vs Benign
Jung Park 1 2016	Asia	Prospective Cross-sectional	358	Imaging before biopsy	Mixed FLR and GLR	Mixed	Malignant Vs Benign
Jung Park 2 2016	Asia	Prospective Cross-sectional	358	Imaging before biopsy	FLR	Mixed	Malignant Vs Benign
Khamis 2017	Africa	Prospective Cross-sectional	120	Imaging before biopsy	FLR	Mixed	Malignant Vs Benign
Kim Kim 2018	Asia	Prospective Cross-sectional	108	Imaging before biopsy	FLR	Core Biopsy	Malignant Vs Benign
Kumm 2010	North America	Prospective Cross-sectional	310	Imaging before biopsy	FLR	Core Biopsy	Malignant Vs Benign
Lee 2011	Asia	retrospective	315	Imaging before biopsy	FLR	Core Biopsy	Malignant Vs Benign
Li Wang 2017	Asia	retrospective	89	Imaging before biopsy	Mixed FLR and GLR	Mixed	Malignant Vs Benign
Liu 2014	Asia	retrospective	431	Imaging before biopsy	FLR	Core Biopsy	Malignant Vs Benign
Mansour 2012	Africa	Prospective Cross-sectional	97	Imaging before biopsy	Mixed FLR and GLR	Mixed	Malignant Vs Benign
Menezes 2016	Asia	Prospective Cross-sectional	143	Imaging before biopsy	FLR	Mixed	Malignant Vs Benign
Mu 2016	Asia	retrospective	1080	Imaging before biopsy	Mixed FLR and GLR	Mixed	Malignant Vs Benign
Mutala 2016	Africa	Prospective Cross-sectional	112	Imaging before biopsy	FLR	Core Biopsy	Malignant Vs Benign
Nakashima 2018	Asia	Prospective Cross-sectional	232	Imaging before biopsy	FLR	Core Biopsy	Malignant Vs Benign
Ozel 2018	Europe	Prospective Cross-sectional	297	Imaging before biopsy	Mixed FLR and GLR	Core Biopsy	Malignant Vs Benign
Ozsoy 2016	Europe	Prospective Cross-sectional	168	Imaging before biopsy	FLR	Core Biopsy	Malignant Vs Benign
Parajuly 2012	Asia	Prospective Cross-sectional	342	Imaging before biopsy	Not Clear	Mixed	Malignant Vs Benign
Park 1 2020	Asia	retrospective	140	Imaging before biopsy	FLR	Core Biopsy	Malignant Vs Benign
Park 2 2020	Asia	retrospective	140	Imaging before biopsy	FLR	Core Biopsy	Malignant Vs Benign
Park 3 2020	Asia	retrospective	140	Imaging before biopsy	FLR	Core Biopsy	Malignant Vs Benign
Rehman 2017	Asia	Prospective Cross-sectional	137	Imaging before biopsy	Not Clear	Core Biopsy	Malignant Vs Benign
Ricci 2017	Europe	Prospective Cross-sectional	242	Imaging before biopsy	FLR	Mixed	Malignant Vs Benign
Seo 2018	Asia	Prospective Cross-sectional	45	Imaging before biopsy	FLR	Mixed	Malignant Vs Benign
Singla 2019	Asia	Prospective Cross-sectional	199	Imaging before biopsy	Mixed FLR and GLR	Mixed	Malignant Vs Benign
Stachs 2013	Europe	Prospective Cross-sectional	224	Imaging before biopsy	Not Clear	Not Clear	Malignant Vs Benign
Stoian 2016	Europe	Prospective Cross-sectional	174	Imaging before biopsy	Not Clear	Surgical	Malignant Vs Benign
Thomas 2010	Europe	Prospective Cross-sectional	227	Imaging before biopsy	FLR	Core Biopsy	Malignant Vs Benign
Turker 2017	Europe	Prospective Cross-sectional	75	Imaging before biopsy	FLR	Core Biopsy	Malignant Vs Benign
Ueno 1 2015	Asia	Prospective Cross-sectional	98	Imaging before biopsy	FLR	Core Biopsy	Malignant Vs Benign
Ueno 2 2007	Asia	Not Clear	406	Imaging before biopsy	Not Clear	Not Clear	Malignant Vs Benign
Wang 2018	Asia	Prospective Cross-sectional	302	Imaging before biopsy	Mixed FLR and GLR	Mixed	Malignant Vs Benign
Yagci 2017	Europe	Prospective Cross-sectional	68	Imaging before biopsy	FLR	Core Biopsy	Malignant Vs Benign
Yerli 2011	Europe	Prospective Cross-sectional	78	Imaging before biopsy	Mixed FLR and GLR	Mixed	Malignant Vs Benign
Yildiz 2020	Europe	Prospective Cross-sectional	50	Imaging before biopsy	FLR	Core Biopsy	Malignant Vs Benign
Yilmaz 2017	Europe	Prospective Cross-sectional	79	Imaging before biopsy	FLR	Core Biopsy	Malignant Vs Benign
Yoon 1 2016	Asia	Prospective Cross-sectional	201	Imaging before biopsy	FLR	Mixed	Malignant Vs Benign
Yoon 2 2017	Asia	Prospective Cross-sectional	243	Imaging before biopsy	FLR	Mixed	Malignant Vs Benign
Yoon 3 2017	Asia	Prospective Cross-sectional	243	Imaging before biopsy	FLR	Mixed	Malignant Vs Benign
You 2014	Asia	Retrospective	373	Imaging before biopsy	FLR	Mixed	Malignant Vs Benign
Youk 2014	Asia	Retrospective	79	Imaging before biopsy	Not Clear	Mixed	Malignant Vs Benign
Zhang 1 2020	Asia	Prospective Cross-sectional	91	Imaging before biopsy	Mixed FLR and GLR	Not Clear	Malignant Vs Benign
Zhang 2 2020	Asia	Prospective Cross-sectional	91	Imaging before biopsy	Mixed FLR and GLR	Not Clear	Malignant Vs Benign
Zhao 2018	Asia	retrospective	1071	Imaging before biopsy	Mixed FLR and GLR	Mixed	Malignant Vs Benign
Zhi 2010	Asia	Prospective Cross-sectional	559	Imaging before biopsy	Mixed FLR and GLR	Mixed	Malignant Vs Benign
Zhou 1 2014	Asia	Prospective Cross-sectional	193	Imaging before biopsy	FLR	Mixed	Malignant Vs Benign
Zhou 2 2014	Asia	Prospective Cross-sectional	193	Imaging before biopsy	GLR	Mixed	Malignant Vs Benign
Zhou 32013	Asia	Prospective Cross-sectional	127	Imaging before biopsy	GLR	Mixed	Malignant Vs Benign
			13161
	Asia=40
	Europe = 17
	Africa = 5
	South America = 2
	North America = 1

## Sheet: Year of Publication
2020
2020
2020
2020
2020
2020
2020
2020
2019
2019
2019
2019
2019
2019
2018
2018
2018
2018
2018
2018
2018
2018
2018
2017
2017
2017
2017
2017
2017
2017
2017
2017
2017
2017
2017
2016
2016
2016
2016
2016
2016
2016
2016
2016
2015
2015
2014
2014
2014
2014
2013
2013
2013
2013
2012
2012
2012
2011
2011
2011
2010
2010
2010
2010
2007

## Sheet: Range of Mal
Histo Type	IDC	ILC	DCIS	Medullary	Mucinous	Other	Non-characterised	Total
	42	10				0	0	52
	59	0	5	0	1	2	0	67
	64	4	5	2	2	0	0	77
	63	1	1	0	1	1	0	67
	5	0	5	0	0	3	0	13
	10	8	0	2	1	7	0	28
	27	2	1	0	0	0	0	30
	13	1	1	0	0	0	2	17
	60	9	9	0	5	5	0	88
	20	0	10	0	0	0	0	30
	35	7	8	0	0	3	0	53
	39	2	0	0	0	1	0	42
	139	23	12	4	5	4	0	187
	31	4	5	0	0	2	0	42
	67	5	24	0	3	3	0	102
	39	1	5	0	0	0	0	45
	28	1	14	0	1	0	0	44
	31	2	12	0	0	3	0	48
	244	1	13	0	5	13	0	276
	33	1	4	0	0	1	0	39
	21	1	2	0	0	1	0	25
	388	8	55	3	8	38	0	500
	28	0	0	0	0	0	0	28
	39	2	8	0	2	0	0	51
	68	6	0	0	7	5	0	86
	96	2	0	3	0	6	0	107
	41	6	10	0	0	9	0	66
	110	16	6	0	0	10	0	142
	15	2	3	0	0	0	0	20
	84	19	0	0	0	11	0	114
	24	0	3	0	0	1	0	28
	165	22	11	4	2	4	0	208
	42	2	0	0	0	0	0	44
	13	1	2	0	0	0	0	16
	17	1	0	0	0	3	0	21
	29	3	1	0	1	2	0	36
	61	0	13	0	0	0	0	74
	76	65	0	0	16	20	0	177
	11	3	5	0	0	2	0	21
	24	0	4	0	1	0	0	29
	329	11	34	3	9	38	0	424
	130	3	1	0	2	8	0	144
	49	1	11	1	3	5	0	70
	43	5	4	0	1	2	0	55
	2952	261	307	22	76	213	2	3833
Proportion	0.770154	0.0680929	0.0800939	0.00573963	0.0198278	0.05557	0.000521785	1
Percentage	77.0154	6.80929	8.00939	0.573963	1.98278	5.557	0.0521785	100

## Sheet: Histo
Benign	Malignant	Total
64	68	132
101	67	168
36	77	113
65	70	135
88	42	130
40	13	53
9	28	37
79	20	99
10	30	40
112	17	129
60	88	148
28	30	58
124	68	192
106	53	159
45	42	87
118	193	311
67	43	110
256	102	358
75	45	120
64	44	108
223	87	310
267	48	315
74	15	89
155	276	431
58	39	97
75	25	100
580	500	1080
84	28	112
177	55	232
211	86	297
60	108	168
158	184	342
72	68	140
102	35	137
100	142	242
25	20	45
80	119	199
108	116	224
102	72	174
113	114	227
47	28	75
68	30	98
271	135	406
94	208	302
23	45	68
62	16	78
59	21	80
31	36	67
127	74	201
136	107	243
196	177	373
58	21	79
62	29	91
647	424	1071
415	144	559
123	70	193
72	55	127
6862	4897	11759

## Sheet: Patient totals
Study	Number of Patients
Ahmed 2020	100
Alhabshi 2013	168
Arslan 2018	113
Balcik 2016	132
Bojanic 2017	117
Chee 2019	39
Cheng 2018	26
Cho 2010	94
Dawood 2018	40
Fausto 2015	147
Fujioka 2019	143
Gheonea 2011	58
Gong 2013	102
Graziano 2017	125
Guruf 2019	84
Hao 2020	311
Jung Hahn 2012	104
Jung Park 2016	300
Khamis 2017	120
Kim Kim 2018	94
Kumm 2010	288
Lee 2011	278
Li Wang 2017	Not given
Liu 2014	417
Mansour 2012	Not given
Menezes 2016	136
Mu 2016	1080
Mutala 2016	112
Nakashima 2018	201
Ozel 2018	280
Ozsoy 2016	168
Parajuly 2012	325
Park 2020	140
Rehman 2017	137
Ricci 2017	216
Seo 2018	37
Singla 2019	192
Stachs 2013	215
Stoian 2016	174
Thomas 2010	227
Turker 2017	75
Ueno 2015	90
Ueno 2007	408
Wang 2018	283
Yagci 2017	68
Yerli 2011	71
Yildiz 2020	50
Yilmaz 2017	75
Yoon 2016	165
Yoon 2017	226
You 2014	373
Youk 2014	78
Zhang 2020	91
Zhao 2018	976
Zhi 2010	437
Zhou 2014	193
Zhou 2013	118
